# Supplementary material for: Palladium Phthalocyanine Nanowire-Based Highly Sensitive Sensors for NO2(g) Detection
Source: Sensors (Basel). 2024 Mar 12;24(6):1819. doi: 10.3390/s24061819 (PMC10974292; doi:10.3390/s24061819)
Supplement: Supplementary file 1 [file sensors-24-01819-s001.zip]

Archive with 1 entries (1 files):
- sensors-2857367-supplementary.pdf
